# Supplementary material for: Overexpression of 18S rRNA methyltransferase CrBUD23 enhances biomass and lutein content in Chlamydomonas reinhardtii
Source: Front Bioeng Biotechnol. 2023 Feb 3;11:1102098. doi: 10.3389/fbioe.2023.1102098 (PMC9935685; doi:10.3389/fbioe.2023.1102098)
Supplement: Supplementary file 11 [file Table5.XLSX]

## Sheet: Sheet1
CrBUD23-F	ATGGGGAAAGGCGAACGCCCG
CrBUD23-R	GACGACGCGCTTCCGCTTGC
CrBUD23-2300-F-HR	gttcatttcatttggagaggacaggATGGGGAAAGGCGAACGCCCG
CrBUD23-2300-R-HR	tcgactctagaggatccccgggtGACGACGCGCTTCCGCTTGC
qRT-CrBUD23-4-F	CAAAAGTCAGCAGGCGTCAA
qRT-CrBUD23-4-R	AACCTCAGAAATCTTGGCTTCCA
qRT-CrActin-F	ACCCCGTGCTGCTGACTG
qRT-CrActin-R	ACGTTGAAGGTCTCGAACA
qCrTRM112-4-F	TCCACGTTACATCAGCCCAAA
qCrTRM112-4-R	GTTTCAGGAAGTCTGGGTCG
qCrTRM112-6-F	TTCCTTCAAGGCGCACAATC
qCrTRM112-6-R	CTCCTCCAGAAACACCTCTAGC
